# Supplementary material for: The histamine H3 receptor modulates dopamine D2 receptor–dependent signaling pathways and mouse behaviors
Source: J Biol Chem. 2023 Mar 4;299(4):104583. doi: 10.1016/j.jbc.2023.104583 (PMC10139999; doi:10.1016/j.jbc.2023.104583)
Supplement: Table S2 [file mmc2.xlsx]

## Sheet: Table S2
Table S2. Statistics Summary Table
Figure	Descriptive statistics (Mean ± SD)	Statistical test	p value and effect size	Post hoc	Sig. group comparison		N (each group)
1A	Sal/Sal: 2.712 ± 1.574; Quin/Sal: 5.415 ± 1.770; Quin/RAMH: 1.377 ± 1.766; Sal/RAMH: 4.042 ± 1.530	Liner mixed effects model	Interaction: F(1, 31.36) = 7.351, p = 0.011; Quin: F(1, 32.72) = 0.003, p = 0.955; RAMH: F(1, 34.40) = 1.921, p = 0.175	Bonferroni	Quin/Sal vs Quin/RAMH: p = 0.032; Quin/RAMH vs Sal/RAMH: p = 0.002		24
1B	Sal/Sal: 677.8 ± 811.6; Quin/Sal: 2012 ± 842.7; Quin/RAMH: 899.5 ± 869.0; Sal/RAMH: 1085 ± 973.0	Liner mixed effects model	Interaction: F(1, 33.00) = 9.071, p = 0.005; Quin: F(1, 35.81) = 5.092, p = 0.030; RAMH: F(1, 50.83) = 2.745, p = 0.104	Bonferroni	Sal/Sal vs Quin/Sal: p = 0.006; Quin/Sal vs Quin/RAMH: p = 0.018		24
1C	Sal/Sal: 0.227 ± 0.274; Quin/Sal: 0.583 ± 0.321; Quin/RAMH: 0.253 ± 0.351; Sal/RAMH: 0.265 ± 0.314	Liner mixed effects model	Interaction: F(1, 25.70) = 4.424, p = 0.045; Quin: F(1, 32.39) = 3.579, p = 0.067; RAMH: F(1, 33.64) = 3.474, p = 0.071	Bonferroni	Sal/Sal vs Quin/Sal: p = 0.050; Quin/Sal vs Quin/RAMH: p = 0.044		24
1D	Sal/Sal: 492.4 ± 257.7; Quin/Sal: 1873 ± 227.3; Quin/RAMH: 352.2 ± 291.3; Sal/RAMH: 1286 ± 259.6	Liner mixed effects model	Interaction: F(1, 40.37) = 4.750, p = 0.035; Quin: F(1, 44.36) = 0.230, p = 0.634; RAMH: F(1, 43.27) = 0.572, p = 0.454				24
1E	Sal/Sal: 0.855 ± 0.295; Quin/Sal: 1.062 ± 0.270; Quin/RAMH: 0.659 ± 0.283; Sal/RAMH: 1.057 ± 0.313	Liner mixed effects model	Interaction: F(1, 41.39) = 1.046, p = 0.312; Quin: F(1, 57.29) = 0.152, p = 0.698; RAMH: F(1, 55.85) = 0.137, p = 0.713				24
2B	FLAG+: 83.33 ± 28.75; Myc+: 71.33 ± 38.21; H3R+: 142.3 ± 60.29	Not tested					3
2E	D1R+: 117.8 ± 43.69; D2R+: 110.2 ± 22.05; H3R+: 152.2 ± 15.43	Not tested					4
3B	Sal/Sal: 1.000 ± 0.412; Quin/Sal: 0.676 ± 0.428; Quin/RAMH: 0.598 ± 0.342; Sal/RAMH: 0.614 ± 0.393	Two-way ANOVA	Upper: Interaction: F (1, 28) = 1.222, p = 0.278; Quin: F (1, 28) = 1.479, p = 0.2341; RAMH: F (1, 28) = 2.758, p = 0.108				8
	Sal/Sal: 1.000 ± 0.382; Quin/Sal: 0.483 ± 0.491; Quin/RAMH: 0.978 ± 0.776; Sal/RAMH: 0.622 ± 0.325	Two-way ANOVA	Middle: Interaction: F (1, 28) = 5.569, p = 0.026, ηp2 = 0.166; Quin: F (1, 28) = 0.188 p = 0.668; RAMH: F (1, 28) = 0.100, p = 0.754				8
	Sal/Sal: 1.000 ± 0.281; Quin/Sal: 0.624 ± 0.387; Quin/RAMH: 0.811 ± 0.324; Sal/RAMH: 0.668 ± 0.223	Two-way ANOVA	Lower: Interaction: F (1, 28) = 5.638, p = 0.025, ηp2 = 0.168; Quin: F (1, 28) = 1.138, p = 0.295; RAMH: F (1, 28) = 0.434, p = 0.515				8
3C	Sal/Sal: 1.000 ± 0.589; Quin/Sal: 0.540 ± 0.382; Quin/RAMH: 0.643 ± 0.361; Sal/RAMH: 0.752 ± 0.521	Two-way ANOVA	Upper: Interaction: F (1, 28) = 1.106, p = 0.302; Quin: F (1, 28) = 2.899, p = 0.100; RAMH: F (1, 28) = 0.189, p = 0.668				8
	Sal/Sal: 1.000 ± 0.340; Quin/Sal: 0.394 ± 0.381; Quin/RAMH: 0.935 ± 1.077; Sal/RAMH: 0.582 ± 0.394	Two-way ANOVA	Middle: Interaction: F (1, 28) = 4.681, p = 0.039, ηp2 = 0.143; Quin: F (1, 28) = 0.325, p = 0.5734; RAMH: F (1, 28) = 0.077, p = 0.783				8
	Sal/Sal: 1.000 ± 0.509; Quin/Sal: 0.453 ± 0.407; Quin/RAMH: 0.751 ± 0.447; Sal/RAMH: 0.564 ± 0.301	Two-way ANOVA	Lower: Interaction: F (1, 28) = 6.025, p = 0.021, ηp2 = 0.177; Quin: F (1, 28) = 1.445, p = 0.239; RAMH: F (1, 28) = 0.213, p = 0.648				8
3E	Sal/Sal: 1.000 ± 0.537; Quin/Sal: 0.579 ± 0.419; Quin/RAMH: 0.823 ± 0.475; Sal/RAMH: 0.633 ± 0.176	Two-way ANOVA	Upper: Interaction: F (1, 28) = 4.148, p = 0.051; Quin: F (1, 28) = 0.595, p = 0.447; RAMH: F (1, 28) = 0.166, p = 0.687				8
	Sal/Sal: 1.000 ± 0.315; Quin/Sal: 0.579 ± 0.426; Quin/RAMH: 0.659 ± 0.383; Sal/RAMH: 0.480 ± 0.360	Two-way ANOVA	Middle: Interaction: F (1, 28) = 5.176, p = 0.031, ηp2 = 0.156; Quin: F (1, 28) = 0.836, p = 0.368; RAMH: F (1, 28) = 2.795, p = 0.106	Tukey	Sal/Sal vs Sal/RAMH: p = 0.044		8
	Sal/Sal: 1.000 ± 0.220; Quin/Sal: 0.829 ± 0.421; Quin/RAMH: 0.686 ± 0.201; Sal/RAMH: 0.674 ± 0.164	Two-way ANOVA	Lower: Interaction: F (1, 28) = 0.923, p = 0.345; Quin: F (1, 28) = 0.690, p = 0.413; RAMH: F (1, 28) = 5.982, p = 0.0210, ηp2 = 0.176				8
3F	Sal/Sal: 1.000 ± 0.492; Quin/Sal: 0.672 ± 0.588; Quin/RAMH: 0.971 ± 0.720; Sal/RAMH: 0.659 ± 0.323	Two-way ANOVA	Upper: Interaction: F (1, 28) = 2.708, p = 0.111; Quin: F (1, 28) = 0.002, p = 0.966; RAMH: F (1, 28) = 0.012, p = 0.914				8
	Sal/Sal: 1.000 ± 0.462; Quin/Sal: 0.401 ± 0.369; Quin/RAMH: 0.573 ± 0.444; Sal/RAMH: 0.458 ± 0.642	Two-way ANOVA	Middle: Interaction: F (1, 28) = 4.229, p = 0.050, ηp2 = 0.135; Quin: F (1, 28) = 1.934, p = 0.176; RAMH: F (1, 28) = 1.132, p = 0.297				8
	Sal/Sal: 1.000 ± 0.434; Quin/Sal: 0.508 ± 0.450; Quin/RAMH: 0.726 ± 0.490; Sal/RAMH: 0.542 ± 0.308	Two-way ANOVA	Lower: Interaction: F (1, 28) = 5.049, p = 0.033, ηp2 = 0.153; Quin: F (1, 28) = 1.048, p = 0.315; RAMH: F (1, 28) = 0.638, p = 0.431				8
4B	Veh/Sal: 1.000 ± 0.619; Apo/Sal: 0.934 ± 0.510; Apo/RAMH: 0.643 ± 0.292; Veh/RAMH: 0.569 ± 0.508	Two-way ANOVA	Upper: Interaction: F (1, 28) = 0.192, p = 0.665; Apo: F (1, 28) = 0.004, p = 0.953; RAMH: F (1, 28) = 4.111, p = 0.052				8
	Veh/Sal: 1.000 ± 0.621; Apo/Sal: 0.927 ± 0.586; Apo/RAMH: 0.559 ± 0.221; Veh/RAMH: 0.482 ± 0.379	Two-way ANOVA	Middle: Interaction: F (1, 28) = 0.195, p = 0.662; Apo: F (1, 28) = 0.0001, p = 0.992; RAMH: F (1, 28) = 6.800, p = 0.015, ηp2 = 0.195				8
	Veh/Sal: 1.000 ± 0.400; Apo/Sal: 1.265 ± 0.351; Apo/RAMH: 0.838 ± 0.374; Veh/RAMH: 0.741 ± 0.268	Two-way ANOVA	Lower: Interaction: F (1, 28) = 0.457, p = 0.504; Apo: F (1, 28) = 2.130, p = 0.156; RAMH: F (1, 28) = 7.630, p = 0.0100, ηp2 = 0.214	Tukey	Apo/Sal vs Veh/RAMH: p = 0.028		8
4C	Veh/Sal: 1.000 ± 0.671; Apo/Sal: 0.657 ± 0.400; Apo/RAMH: 0.521 ± 0.261; Veh/RAMH: 0.419 ± 0.534	Two-way ANOVA	Upper: Interaction: F (1, 28) = 1.567, p = 0.221; Apo: F (1, 28) = 0.541, p = 0.468; RAMH: F (1, 28) = 4.166, p = 0.051				8
	Veh/Sal: 1.000 ± 0.762; Apo/Sal: 0.956 ± 0.889; Apo/RAMH: 0.483 ± 0.282; Veh/RAMH: 0.415 ± 0.549	Two-way ANOVA	Middle: Interaction: F (1, 28) = 0.057, p = 0.813; Apo: F (1, 28) = 0.003, p = 0.960; RAMH: F (1, 28) = 5.114, p = 0.032, ηp2 = 0.154				8
	Veh/Sal: 1.000 ± 0.808; Apo/Sal: 1.154 ± 0.646; Apo/RAMH: 0.697 ± 0.522; Veh/RAMH: 0.680 ± 0.474	Two-way ANOVA	Lower: Interaction: F (1, 28) = 0.095, p = 0.761; Apo: F (1, 28) = 0.149, p = 0.703; RAMH: F (1, 28) = 3.077, p = 0.090				8
4E	Veh/Sal: 1.000 ± 0.300; Apo/Sal: 0.950 ± 0.363; Apo/RAMH: 1.280 ± 0.396; Veh/RAMH: 0.945 ± 0.408	Two-way ANOVA	Upper: Interaction: F (1, 28) = 2.178, p = 0.151; Apo: F (1, 28) = 1.198, p = 0.283; RAMH: F (1, 28) = 1.109, p = 0.301				8
	Veh/Sal: 1.000 ± 0.370; Apo/Sal: 0.385 ± 0.234; Apo/RAMH: 0.807 ± 0.225; Veh/RAMH: 0.478 ± 0.263	Two-way ANOVA	Middle: Interaction: F (1, 28) = 22.930, p < 0.0001, ηp2 = 0.450; Apo: F (1, 28) = 2.104, p = 0.158; RAMH: F (1, 28) = 0.254, p = 0.618	Tukey	Apo/Sal vs Veh/Sal: p = 0.0008; Apo/Sal vs Apo/RAMH: p = 0.025; Apo/Sal vs Veh/RAMH: p = 0.004		8
	Veh/Sal: 1.000 ± 0.331; Apo/Sal: 0.828 ± 0.280; Apo/RAMH: 1.026 ± 0.230; Veh/RAMH: 0.821 ± 0.355	Two-way ANOVA	Lower: Interaction: F (1, 28) = 3.102, p = 0.089; Apo: F (1, 28) = 0.0249, p = 0.876; RAMH: F (1, 28) = 0.008, p = 0.931				8
4F	Veh/Sal: 1.000 ± 0.549; Apo/Sal: 0.968 ± 0.429; Apo/RAMH: 1.538 ± 1.187; Veh/RAMH: 0.741 ± 0.527	Two-way ANOVA	Upper: Interaction: F (1, 28) = 2.529, p = 0.123; Apo: F (1, 28) = 2.148, p = 0.154; RAMH: F (1, 28) = 0.357, p = 0.555				8
	Veh/Sal: 1.000 ± 0.456; Apo/Sal: 0.386 ± 0.258; Apo/RAMH: 0.815 ± 0.302; Veh/RAMH: 0.515 ± 0.236	Two-way ANOVA	Middle: Interaction: F (1, 28) = 15.870, p = 0.0004, ηp2 = 0.362; Apo: F (1, 28) = 1.877, p = 0.182; RAMH: F (1, 28) = 0.061, p = 0.807	Tukey	Apo/Sal vs Veh/Sal: p = 0.004; Apo/RAMH vs Veh/RAMH: p = 0.028		8
	Veh/Sal: 1.000 ± 0.401; Apo/Sal: 0.417 ± 0.154; Apo/RAMH: 0.790 ± 0.235; Veh/RAMH: 0.456 ± 0.180	Two-way ANOVA	Lower: Interaction: F (1, 28) = 24.730, p < 0.0001, ηp2 = 0.469; Apo: F (1, 28) = 1.827, p = 0.187; RAMH: F (1, 28) = 0.867, p = 0.360	Tukey	Apo/Sal vs Veh/Sal: p = 0.0006; Apo/Sal vs Apo/RAMH: p = 0.038; Apo/Sal vs Veh/RAMH: p = 0.001		8
5A	Sal/Sal: 1.000 ± 0.232; Quin/Sal: 0.394 ± 0.188; Quin/RAMH: 0.635 ± 0.183; Sal/RAMH: 0.849 ± 0.344	Two-way ANOVA	Upper: Interaction: F (1, 20) = 3.810, p = 0.065; Quin: F (1, 20) = 16.700, p = 0.0006, ηp2 = 0.316; RAMH: F (1, 20) = 0.200, p = 0.659	Tukey	Quin/Sal vs Sal/Sal: p = 0.002		6
	Sal/Sal: 1.000 ± 0.253; Quin/Sal: 0.850 ± 0.158; Quin/RAMH: 0.782 ± 0.125; Sal/RAMH: 1.077 ± 0.320	Two-way ANOVA	Middle: Interaction: F (1, 20) = 0.611, p = 0.444; Quin: F (1, 20) = 5.740, p = 0.026, ηp2 = 0.223; RAMH: F (1, 20) = 0.003, p = 0.959				6
	Sal/Sal: 1.000 ± 0.213; Quin/Sal: 0.662 ± 0.200; Quin/RAMH: 0.863 ± 0.387; Sal/RAMH: 0.730 ± 0.099	Two-way ANOVA	Lower: Interaction: F (1, 20) = 5.450, p = 0.030, ηp2 = 0.214; Quin: F (1, 20) = 1.020, p = 0.323; RAMH: F (1, 20) = 0.116, p = 0.737				6
5B	Veh/Sal: 1.000 ± 0.483; Apo/Sal: 0.633 ± 0.432; Apo/RAMH: 0.966 ± 0.373; Veh/RAMH: 0.734 ± 0.244	Aliged ranking transform	Upper: Interaction: F (1, 20) = 5.660, p = 0.027, ηp2 = 0.221; Apo: F (1, 20) = 0.513, p = 0.482; RAMH: F (1, 20) = 0.239, p = 0.630				6
	Veh/Sal: 1.000 ± 0.437; Apo/Sal: 0.811 ± 0.402; Apo/RAMH: 0.941 ± 0.518; Veh/RAMH: 0.797 ± 0.245	Aliged ranking transform	Middle: Interaction: F (1, 20) = 1.000, p = 0.329; Apo: F (1, 20) = 0.302, p = 0.589; RAMH: F (1, 20) = 0.003, p = 0.957				6
	Veh/Sal: 1.000 ± 0.228; Apo/Sal: 0.654 ± 0.243; Apo/RAMH: 1.110 ± 0.662; Veh/RAMH: 0.793 ± 0.532	Aliged ranking transform	Lower: Interaction: F (1, 20) = 4.500, p = 0.047, ηp2 = 0.184; Apo: F (1, 20) = 0.050, p = 0.826; RAMH: F (1, 20) = 0.106, p = 0.749				6
6A	Sal/Sal: 1.000 ± 0.339; Quin/Sal: 2.316 ± 1.134; Quin/RAMH: 0.849 ± 0.259; Sal/RAMH: 1.125 ± 0.583	Two-way ANOVA	Upper: Interaction: F (1, 20) = 8.410, p = 0.009, ηp2 = 0.230; Quin: F (1, 20) = 3.590, p = 0.073; RAMH: F (1, 20) = 5.980, p = 0.024, ηp2 = 0.296	Tukey	Quin/Sal vs Sal/Sal: p = 0.014; Quin/Sal vs Quin/RAMH: p = 0.006	6 mice each group	6
	Sal/Sal: 1.000 ± 0.373; Quin/Sal: 1.779 ± 0.861; Quin/RAMH: 1.174 ± 0.276; Sal/RAMH: 1.484 ± 0.668	Two-way ANOVA	Middle: Interaction: F (1, 20) = 5.070, p = 0.036, ηp2 = 0.202; Quin: F (1, 20) = 0.942, p = 0.344; RAMH: F (1, 20) = 0.062, p = 0.806				6
	Sal/Sal: 1.000 ± 0.241; Quin/Sal: 1.457 ± 0.587; Quin/RAMH: 1.048 ± 0.337; Sal/RAMH: 1.396 ± 0.445	Two-way ANOVA	Lower: Interaction: F (1, 20) = 5.460, p = 0.030, ηp2 = 0.215; Quin: F (1, 20) = 0.098, p = 0.757; RAMH: F (1, 20) = 0.001, p = 0.971				6
6B	Veh/Sal: 1.000 ± 0.230; Apo/Sal: 1.594 ± 0.455; Apo/RAMH: 1.010 ± 0.399; Veh/RAMH: 1.210 ± 0.407	Two-way ANOVA	Upper: Interaction: F (1, 20) = 6.470, p = 0.019, ηp2 = 0.245; Apo: F (1, 20) = 1.590, p = 0.222; RAMH: F (1, 20) = 1.440, p = 0.245				6
	Veh/Sal: 1.000 ± 0.352; Apo/Sal: 1.574 ± 0.333; Apo/RAMH: 1.167 ± 0.526; Veh/RAMH: 1.411 ± 0.545	Two-way ANOVA	Middle: Interaction: F (1, 20) = 4.970, p = 0.037, ηp2 = 0.199; Apo: F (1, 20) = 0.810, p = 0.379; RAMH: F (1, 20) < 0.001, p = 0.992				6
	Veh/Sal: 1.000 ± 0.360; Apo/Sal: 1.353 ± 0.269; Apo/RAMH: 1.345 ± 0.359; Veh/RAMH: 0.9226 ± 0.244	Two-way ANOVA	Lower: Interaction: F (1, 20) = 0.074, p = 0.789; Apo: F (1, 20) = 9.260, p = 0.006, ηp2 = 0.316; RAMH: F (1, 20) = 0.112, p = 0.741				6
7A	IgG: 1.000 ± 0.116; H3R: 6.540 ± 2.690	Unpaired t-test	Left: t(6) = 4.12, p = 0.006, d = 2.910				4
	IgG: 1.000 ± 0.235; D2R: 9.556 ± 4.987	Unpaired t-test	Right: t(6) = 3.43, p = 0.014, d = 2.424				4
7B	IgG: 1.000 ± 0.273; H3R: 5.939 ± 2.637	Unpaired t-test	Left: t(6) = 3.73, p = 0.010, d = 2.635				4
	IgG: 1.000 ± 0.483; D1R: 18.500 ± 5.170	Unpaired t-test	Right: t(6) = 6.74, p < 0.001, d = 4.767				4
7C	IgG: 1.000 ± 0.380; D2R: 7.685 ± 2.317	Unpaired t-test	Left: t(6) = 5.70, p = 0.001, d = 4.027				4
	IgG: 1.000 ± 0.049; D1R: 10.410 ± 2.568	Unpaired t-test	Middle: t(6) = 7.33, p < 0.001, d = 5.181				4
	IgG: 1.000 ± 0.082; H3R: 3.687 ± 1.792	Unpaired t-test	Right: t(6) = 2.99, p = 0.024, d = 2.118				4
7D	D2R/H3R: 1.770 ± 0.523; D1R/H3R: 2.438 ± 0.364; D2R: 0.124 ± 0.201; H3R: 0.073 ± 0.122; D1R: 0.041 ± 0.066	Not tested					3
S1A	Sal/Sal: 2.712 ± 3.383; Quin/Sal: 4.737 ± 9.028; Quin/RAMH: 1.692 ± 2.132; Sal/RAMH: 4.042 ± 5.045	Liner mixed effects model	Interaction: F(1, 31.36) = 7.351, p = 0.011; Quin: F(1, 32.72) = 0.003, p = 0.955; RAMH: F(1, 34.40) = 1.921, p = 0.175	Bonferroni	Quin/Sal vs Quin/RAMH: p = 0.032; Quin/RAMH vs Sal/RAMH: p = 0.002		24
S1B	Sal/Sal: 677.8 ± 811.2; Quin/Sal: 2012 ± 2278; Quin/RAMH: 899.5 ±1238; Sal/RAMH: 1085 ± 1424	Liner mixed effects model	Interaction: F(1, 33.00) = 9.071, p = 0.005; Quin: F(1, 35.81) = 5.092, p = 0.030; RAMH: F(1, 50.83) = 2.745, p = 0.104	Bonferroni	Sal/Sal vs Quin/Sal: p = 0.006; Quin/Sal vs Quin/RAMH: p = 0.018		24
S1C	Sal/Sal: 0.227 ± 0.312; Quin/Sal: 0.583 ± 0.846; Quin/RAMH: 0.253 ± 0.329; Sal/RAMH: 0.265 ± 0.361	Liner mixed effects model	Interaction: F(1, 25.70) = 4.424, p = 0.045; Quin: F(1, 32.39) = 3.579, p = 0.067; RAMH: F(1, 33.64) = 3.474, p = 0.071	Bonferroni	Sal/Sal vs Quin/Sal: p = 0.050; Quin/Sal vs Quin/RAMH: p = 0.044		24
S1D	Sal/Sal: 492.4 ± 718.4; Quin/Sal: 1873 ± 4040; Quin/RAMH: 352.2 ± 460.3; Sal/RAMH: 1286 ± 3039	Liner mixed effects model	Interaction: F(1, 40.37) = 4.750, p = 0.035; Quin: F(1, 44.36) = 0.230, p = 0.634; RAMH: F(1, 43.27) = 0.572, p = 0.454				24
S1E	Sal/Sal: 0.855 ± 1.024; Quin/Sal: 1.062 ± 1.475; Quin/RAMH: 0.659 ± 0.470; Sal/RAMH: 1.058 ± 1.424	Liner mixed effects model	Interaction: F(1, 41.39) = 1.046, p = 0.312; Quin: F(1, 57.29) = 0.152, p = 0.698; RAMH: F(1, 55.85) = 0.137, p = 0.713				24
S3B	Sal/Sal: 1.000 ± 0.460; Quin/Sal: 1.464 ± 0.498; Quin/RAMH: 1.162 ± 0.516; Sal/RAMH: 1.349 ± 0.419	Two-way ANOVA	Upper: Interaction: F (1, 27) = 3.645, p = 0.067; Quin: F (1, 27) = 0.662, p = 0.423; RAMH: F (1, 27) = 0.019, p = 0.892				8
	Sal/Sal: 1.000 ± 0.594; Quin/Sal: 1.408 ± 0.621; Quin/RAMH: 0.970 ± 0.540; Sal/RAMH: 1.010 ± 0.486	Two-way ANOVA	Middle: Interaction: F (1, 27) = 1.229, p = 0.277; Quin: F (1, 27) = 0.833, p = 0.370; RAMH: F (1, 27) = 1.123, p = 0.299				8
	Sal/Sal: 1.000 ± 0.141; Quin/Sal: 0.952 ± 0.102; Quin/RAMH: 1.039 ± 0.306; Sal/RAMH: 1.004 ± 0.240	Two-way ANOVA	Lower: Interaction: F (1, 27) = 0.282, p = 0.560; Quin: F (1, 27) = 0.007, p = 0.933; RAMH: F (1, 27) = 0.341, p = 0.564				8
S3C	Sal/Sal: 1.000 ± 0.756; Quin/Sal: 0.938 ± 0.420; Quin/RAMH: 1.161 ± 0.910; Sal/RAMH: 1.180 ± 0.667	Two-way ANOVA	Upper: Interaction: F (1, 27) = 0.007, p = 0.935; Quin: F (1, 27) = 0.025, p = 0.875; RAMH: F (1, 27) = 0.607, p = 0.443				8
	Sal/Sal: 1.000 ± 0.608; Quin/Sal: 0.977 ± 0.309; Quin/RAMH: 0.787 ± 0.534; Sal/RAMH: 0.932 ± 0.520	Two-way ANOVA	Middle: Interaction: F (1, 27) = 0.111, p = 0.742; Quin: F (1, 27) = 0.208, p = 0.652; RAMH: F (1, 27) = 0.491, p = 0.490				8
	Sal/Sal: 1.000 ± 0.282; Quin/Sal: 1.128 ± 0.350; Quin/RAMH: 0.9724 ± 0.484; Sal/RAMH: 1.072 ± 0.418	Two-way ANOVA	Lower: Interaction: F (1, 27) = 0.648, p = 0.428; Quin: F (1, 27) = 0.010, p = 0.921; RAMH: F (1, 27) = 0.088, p = 0.769				8
S4B	Sal/Sal: 1.000 ± 0.890; Quin/Sal: 2.132 ± 1.754; Quin/RAMH: 1.368 ± 1.499; Sal/RAMH: 1.872 ± 1.875	Two-way ANOVA	Upper: Interaction: F (1, 28) = 2.221, p = 0.148; Quin: F (1, 28) = 0.328, p =0.571; RAMH: F (1, 28) = 0.010, p = 0.922				8
	Sal/Sal: 1.000 ± 0.562; Quin/Sal: 1.387 ± 0.589; Quin/RAMH: 0.630 ± 0.367; Sal/RAMH: 0.927 ± 0.805	Two-way ANOVA	Middle: Interaction: F (1, 28) = 2.596, p = 0.118; Quin: F (1, 28) = 0.045, p = 0.834; RAMH: F (1, 28) = 3.825, p = 0.061				8
	Sal/Sal: 1.000 ± 0.529; Quin/Sal: 1.146 ± 0.337; Quin/RAMH: 0.974 ± 0.623; Sal/RAMH: 1.037 ± 0.677	Two-way ANOVA	Lower: Interaction: F (1, 28) = 0.284, p = 0.598; Quin: F (1, 28) = 0.044, p = 0.836; RAMH: F (1, 28) = 0.118, p = 0.734				8
S4C	Sal/Sal: 1.000 ± 1.354; Quin/Sal: 1.032 ± 1.371; Quin/RAMH: 0.588 ± 1.070; Sal/RAMH: 1.405 ± 2.384	Two-way ANOVA	Upper: Interaction: F (1, 28) = 0.552, p = 0.464; Quin: F (1, 28) = 0.472, p = 0.498; RAMH: F (1, 28) = 0.001, p = 0.973				8
	Sal/Sal: 1.000 ± 0.449; Quin/Sal: 1.525 ± 1.286; Quin/RAMH: 0.605 ± 0.602; Sal/RAMH: 0.609 ± 0.753	Two-way ANOVA	Middle: Interaction: F (1, 28) = 0.803, p = 0.378; Quin: F (1, 28) = 0.782, p = 0.384; RAMH: F (1, 28) = 4.942, p = 0.035, ηp2 = 0.150				8
	Sal/Sal: 1.000 ± 0.760; Quin/Sal: 1.264 ± 1.001; Quin/RAMH: 0.836 ± 0.837; Sal/RAMH: 0.760 ± 0.684	Two-way ANOVA	Lower: Interaction: F (1, 28) = 0.104, p = 0.750; Quin: F (1, 28) = 0.336, p = 0.567; RAMH: F (1, 28) = 1.302, p = 0.264				8
S4E	Sal/Sal: 1.000 ± 0.958; Quin/Sal: 1.261 ± 0.540; Quin/RAMH: 1.865 ± 2.090; Sal/RAMH: 2.135 ± 2.451	Two-way ANOVA	Upper: Interaction: F (1, 28) = 0.195, p = 0.662; Quin: F (1, 28) < 0.001, p = 0.994; RAMH: F (1, 28) = 2.089, p = 0.159				8
	Sal/Sal: 1.000 ± 0.440; Quin/Sal: 0.920 ± 0.518; Quin/RAMH: 1.013 ± 0.412; Sal/RAMH: 1.094 ± 0.394	Two-way ANOVA	Middle: Interaction: F (1, 28) < 0.001, p = 0.998; Quin: F (1, 28) = 0.266, p = 0.610; RAMH: F (1, 28) = 0.358, p = 0.554				8
	Sal/Sal: 1.000 ± 0.248; Quin/Sal: 0.875 ± 0.149; Quin/RAMH: 1.053 ± 0.551; Sal/RAMH: 1.159 ± 0.563	Two-way ANOVA	Lower: Interaction: F (1, 28) = 0.004, p = 0.947; Quin: F (1, 28) = 0.607, p = 0.443; RAMH: F (1, 28) = 1.297, p = 0.265				8
S4F	Sal/Sal: 1.000 ± 1.017; Quin/Sal: 0.538 ± 0.438; Quin/RAMH: 1.224 ± 1.592; Sal/RAMH: 1.611 ± 2.975	Two-way ANOVA	Upper: Interaction: F (1, 28) = 0.003, p = 0.954; Quin: F (1, 28) = 0.438, p = 0.514; RAMH: F (1, 28) = 1.023, p = 0.321				8
	Sal/Sal: 1.000 ± 0.600; Quin/Sal: 0.681 ± 0.192; Quin/RAMH: 0.732 ± 0.267; Sal/RAMH: 0.953 ± 0.595	Two-way ANOVA	Middle: Interaction: F (1, 28) = 0.094, p = 0.762; Quin: F (1, 28) = 2.837, p = 0.103; RAMH: F (1, 28) < 0.001, p = 0.990				8
	Sal/Sal: 1.000 ± 0.329; Quin/Sal: 0.769 ± 0.175; Quin/RAMH: 1.003 ± 0.577; Sal/RAMH: 1.038 ± 0.535	Two-way ANOVA	Lower: Interaction: F (1, 28) = 0.403, p = 0.531; Quin: F (1, 28) = 0.748, p = 0.395; RAMH: F (1, 28) = 0.782, p = 0.384				8
S5A	Veh/Sal: 12.29 ± 28.19; Apo/Sal: 47.46 ± 36.67; Apo/RAMH: 12.05 ± 23.16; Veh/RAMH: 12.56 ± 15.78	Two-way ANCOVA	Interaction: F(1, 55) = 10.175, p = 0.002, ηp2 = 0.156; Apo: F(1, 55) = 3.297, p = 0.075; RAMH: F(1, 55) = 2.060, p = 0.157	Bonferroni	Apo/Sal vs Veh/Sal: p < 0.001; Apo/Sal vs Apo/RAMH: p = 0.002		15-16
S5B	Veh/Sal: 3252 ± 2996 ; Apo/Sal: 8673 ± 4308; Apo/RAMH: 3119 ± 2821; Veh/RAMH: 3331 ± 2409	Two-way ANCOVA	Interaction: F(1, 57) = 8.147, p = 0.006, ηp2 = 0.125; Apo: F(1, 57) = 3.996, p = 0.050, ηp2 = 0.066; RAMH: F(1, 57) = 3.683, p = 0.060	Bonferroni	Apo/Sal vs Veh/Sal: p < 0.001; Apo/Sal vs Apo/RAMH: p < 0.001		15-16
S5C	Veh/Sal: 1.376 ± 0.669; Apo/Sal: 2.018 ± 0.689; Apo/RAMH: 1.349 ± 0.600; Veh/RAMH: 1.193 ± 0.333	Two-way ANCOVA	Interaction: F(1, 57) = 2.181, p = 0.145; Apo: F(1, 57) = 0.536, p = 0.467; RAMH: F(1, 57) = 1.091, p = 0.301				15-16
S5D	Veh/Sal: 371.9 ± 160.3; Apo/Sal: 869.2 ± 232.9; Apo/RAMH: 361.3 ± 178.7; Veh/RAMH: 746.3 ± 125.3	Two-way ANCOVA	Interaction: F(1, 57) = 14.953, p < 0.001, ηp2 = 0.208; Apo: F(1, 57) = 0.494, p = 0.485; RAMH: F(1, 57) = 0.279, p = 0.600	Bonferroni	Apo/Sal vs Veh/Sal: p = 0.002; Apo/Sal vs Apo/RAMH: p = 0.003; Apo/RAMH vs Veh/RAMH: p = 0.032		15-16
S5E	Veh/Sal: 1.249 ± 0.092; Apo/Sal: 2.408 ± 0.113; Apo/RAMH: 1.070 ± 0.120; Veh/RAMH: 1.847 ± 0.081	Two-way ANCOVA	Interaction: F(1, 57) = 22.378, p < 0.001, ηp2 = 0.282; Apo: F(1, 57) = 1.153, p = 0.287; RAMH: F(1, 57) = 3.623, p = 0.062	Bonferroni	Apo/Sal vs Veh/Sal: p < 0.001; Apo/Sal vs Apo/RAMH: p < 0.001; Apo/RAMH vs Veh/RAMH: p = 0.050		15-16
S6B	Veh/Sal: 1.000 ± 0.401; Apo/Sal: 1.167 ± 0.512; Apo/RAMH: 1.406 ± 0.324; Veh/RAMH: 1.428 ± 0.260	Two-way ANOVA	Upper: Interaction: F (1, 28) = 0.479, p = 0.495; Apo: F (1, 28) = 0.282, p = 0.600; RAMH: F (1, 28) = 5.977, p = 0.021, ηp2 = 0.176				8
	Veh/Sal: 1.000 ± 0.253; Apo/Sal: 1.193 ± 0.536; Apo/RAMH: 1.827 ± 0.688; Veh/RAMH: 1.391 ± 0.455	Two-way ANOVA	Middle: Interaction: F (1, 28) = 0.459, p = 0.504, Apo: F (1, 28) = 3.071, p = 0.091, RAMH: F (1, 28) = 8.144, p = 0.008, ηp2 = 0.225				8
	Veh/Sal: 1.000 ± 0.205; Apo/Sal: 1.124 ± 0.224; Apo/RAMH: 1.258 ± 0.196; Veh/RAMH: 1.196 ± 0.225	Two-way ANOVA	Lower: Interaction: F (1, 28) = 0.170 p = 0.683; Apo: F (1, 28) = 1.530, p = 0.226; RAMH: F (1, 28) = 4.786, p = 0.037, ηp2 = 0.146				8
S6C	Veh/Sal: 1.000 ± 0.413; Apo/Sal: 0.789 ± 0.319; Apo/RAMH: 1.060 ± 0.438; Veh/RAMH: 1.442 ± 0.887	Two-way ANOVA	Upper: Interaction: F (1, 28) = 0.186, p = 0.669; Apo: F (1, 28) = 2.245, p = 0.145; RAMH: F (1, 28) = 3.245, p = 0.082				8
	Veh/Sal: 1.000 ± 0.423; Apo/Sal: 1.150 ± 0.746; Apo/RAMH: 1.411 ± 0.714; Veh/RAMH: 1.209 ± 0.906	Two-way ANOVA	Middle: Interaction: F (1, 28) = 0.010, p = 0.920; Apo: F (1, 28) = 0.478, p = 0.495; RAMH: F (1, 28) = 0.855, p = 0.363				8
	Veh/Sal: 1.000 ± 0.450; Apo/Sal: 0.795 ± 0.263; Apo/RAMH: 1.126 ± 0.421; Veh/RAMH: 1.034 ± 0.453	Two-way ANOVA	Lower: Interaction: F (1, 28) = 1.082, p = 0.307; Apo: F (1, 28) = 0.158, p = 0.694; RAMH: F (1, 28) = 1.628, p = 0.212				8
S7B	Veh/Sal: 1.000 ± 0.498; Apo/Sal: 0.870 ± 0.524; Apo/RAMH: 1.851 ± 0.7780; Veh/RAMH: 1.186 ± 0.619	Two-way ANOVA	Upper: Interaction: F (1, 28) = 3.353, p = 0.078; Apo: F (1, 28) = 1.517, p = 0.228; RAMH: F (1, 28) = 7.213, p = 0.012, ηp2 = 0.205				8
	Veh/Sal: 1.000 ± 1.235; Apo/Sal: 1.136 ± 1.042; Apo/RAMH: 0.685 ± 0.787; Veh/RAMH: 1.061 ± 1.443	Two-way ANOVA	Middle: Interation: F (1, 28) = 0.394, p = 0.535; Apo: F (1, 28) = 0.086, p = 0.772; RAMH: F (1, 28) = 0.230, p = 0.636				8
	Veh/Sal: 1.000 ± 0.465; Apo/Sal: 1.043 ± 0.370; Apo/RAMH: 1.558 ± 0.854; Veh/RAMH: 1.286 ± 0.686	Two-way ANOVA	Lower: Interaction: F (1, 28) = 0.270, p = 0.608; Apo: F (1, 28) = 0.514, p = 0.480; RAMH: F (1, 28) = 3.303, p = 0.080				8
S7C	Veh/Sal: 1.000 ± 0.787; Apo/Sal: 0.629 ± 0.508; Apo/RAMH: 1.597 ± 0.968; Veh/RAMH: 0.870 ± 0.692	Two-way ANOVA	Upper: Interaction: F (1, 28) = 4.208, p = 0.050, ηp2 = 0.131; Apo: F (1, 28) = 0.444, p = 0.511; RAMH: F (1, 28) = 2.449, p = 0.129				8
	Veh/Sal: 1.000 ± 1.201; Apo/Sal: 1.426 ± 0.947; Apo/RAMH: 1.297 ± 0.863; Veh/RAMH: 1.483 ± 1.382	Two-way ANOVA	Middle: Interaction: F (1, 28) = 0.601, p = 0.445; Apo: F (1, 28) = 0.091, p = 0.765; RAMH: F (1, 28) = 0.201, p = 0.658				8
	Veh/Sal: 1.000 ± 0.735; Apo/Sal: 0.520 ± 0.244; Apo/RAMH: 1.227 ± 0.693; Veh/RAMH: 0.717 ± 0.483	Two-way ANOVA	Lower: Interaction: F (1, 28) = 5.965, p = 0.021, ηp2 = 0.176; Apo: F (1, 28) = 0.005, p = 0.944; RAMH: F (1, 28) = 1.098, p = 0.304				8
S7E	Veh/Sal: 1.000 ± 0.626; Apo/Sal: 1.620 ± 0.593; Apo/RAMH: 2.064 ± 1.368; Veh/RAMH: 1.362 ± 0.584	Two-way ANOVA	Upper: Interaction: F (1, 28) = 0.018, p = 0.893; Apo: F (1, 28) = 4.727, p = 0.038, ηp2 = 0.144; RAMH: F (1, 28) = 1.757, p = 0.196				8
	Veh/Sal: 1.000 ± 0.432; Apo/Sal: 2.007 ± 0.759; Apo/RAMH: 1.904 ± 1.128; Veh/RAMH: 1.996 ± 0.817	Two-way ANOVA	Middle: Interaction: F (1, 28) = 3.570, p = 0.069; Apo: F (1, 28) = 2.479, p = 0.127; RAMH: F (1, 28) = 2.358, p = 0.136				8
	Veh/Sal: 1.000 ± 0.470; Apo/Sal: 1.460 ± 0.479; Apo/RAMH: 1.745 ± 0.827; Veh/RAMH: 1.302 ± 0.478	Two-way ANOVA	Lower: Interaction: F (1, 28) = 0.002, p = 0.966; Apo: F (1, 28) = 4.790, p = 0.037, ηp2 = 0.146; RAMH: F (1, 28) = 2.018, p = 0.167				8
S7F	Veh/Sal: 1.000 ± 1.005; Apo/Sal: 1.715 ± 1.168; Apo/RAMH: 3.242 ± 2.027; Veh/RAMH: 2.091 ± 1.337	Two-way ANOVA	Upper: Interaction: F (1, 28) = 0.183, p = 0.672; Apo: F (1, 28) = 3.369, p = 0.077; RAMH: F (1, 28) = 6.630, p = 0.016, ηp2 = 0.191				8
	Veh/Sal: 1.000 ± 0.436; Apo/Sal: 1.731 ± 1.101; Apo/RAMH: 1.595 ± 1.053; Veh/RAMH: 1.728 ± 0.902	Two-way ANOVA	Middle: Interaction: F (1, 28) = 1.797, p = 0.191; Apo: F (1, 28) = 0.857, p = 0.363; RAMH: F (1, 28) = 0.844, p = 0.366				8
	Veh/Sal: 1.000 ± 0.579; Apo/Sal: 1.278 ± 0.511; Apo/RAMH: 1.661 ± 0.804; Veh/RAMH: 1.108 ± 0.430	Two-way ANOVA	Lower: Interaction: F (1, 28) = 0.433, p = 0.516; Apo: F (1, 28) = 3.967, p = 0.056; RAMH: F (1, 28) = 1.380, p = 0.250				8
S8A	Sal/Sal: 1.000 ± 0.260; Quin/Sal: 1.102 ± 0.258; Quin/RAMH: 0.864 ± 0.187; Sal/RAMH: 0.992 ± 0.204	Two-way ANOVA	Upper: Interaction: F (1, 28) = 2.017, p = 0.167; Quin: F (1, 28) = 0.024, p = 0.878; RAMH: F (1, 28) = 2.311, p = 0.140				8
	Sal/Sal: 1.000 ± 0.337; Quin/Sal: 1.098 ± 0.631; Quin/RAMH: 0.740 ± 0.372; Sal/RAMH: 1.008 ± 0.250	Two-way ANOVA	Lower: Interaction: F (1, 28) = 1.511, p = 0.229; Quin: F (1, 28) = 0.326, p = 0.573; RAMH: F (1, 28) = 1.378, p = 0.250				8
S8B	Sal/Sal: 1.000 ± 0.254; Quin/Sal: 1.022 ± 0.406; Quin/RAMH: 0.968 ± 0.157; Sal/RAMH: 1.114 ± 0.203	Two-way ANOVA	Upper: Interaction: F (1, 28) = 0.769, p = 0.388; Quin: F (1, 28) = 0.420, p = 0.522; RAMH: F (1, 28) = 0.096, p = 0.759				8
	Sal/Sal: 1.000 ± 0.489; Quin/Sal: 1.021 ± 0.697; Quin/RAMH: 0.839 ± 0.498; Sal/RAMH: 1.113 ± 0.388	Two-way ANOVA	Lower: Interaction: F (1, 28) = 0.623, p = 0.437; Quin: F (1, 28) = 0.457, p = 0.504; RAMH: F (1, 28) = 0.034, p = 0.854				8
S8C	Sal/Sal: 1.000 ± 0.333; Quin/Sal: 0.603 ± 0.382; Quin/RAMH: 0.646 ± 0.409; Sal/RAMH: 0.777 ± 0.426	Two-way ANOVA	Upper: Interaction: F (1, 28) = 0.938, p = 0.341; Quin: F (1, 28) = 3.690, p = 0.065; RAMH: F (1, 28) = 0.428, p = 0.519				8
	Sal/Sal: 1.000 ± 0.395; Quin/Sal: 0.554 ± 0.460; Quin/RAMH: 0.743 ± 0.473; Sal/RAMH: 0.616 ± 0.471	Two-way ANOVA	Lower: Interaction: F (1, 28) = 3.240, p = 0.083; Quin: F (1, 28) = 1.001, p = 0.326; RAMH: F (1, 28) = 0.373, p = 0.547				8
S8D	Sal/Sal: 1.000 ± 0.296; Quin/Sal: 0.577 ± 0.381; Quin/RAMH: 0.638 ± 0.415; Sal/RAMH: 0.898 ± 0.538	Two-way ANOVA	Upper: Interaction: F (1, 28) = 0.310, p = 0.582; Quin: F (1, 28) = 5.366, p = 0.028, ηp2 = 0.161; RAMH: F (1, 28) = 0.019, p = 0.890				8
	Sal/Sal: 1.000 ± 0.422; Quin/Sal: 0.508 ± 0.398; Quin/RAMH: 0.788 ± 0.529; Sal/RAMH: 0.560 ± 0.512	Two-way ANOVA	Lower: Interaction: F (1, 28) = 4.720, p = 0.038, ηp2 = 0.144; Quin: F (1, 28) = 0.639, p = 0.431; RAMH: F (1, 28) = 0.234, p = 0.633				8
S8E	Veh/Sal: 1.000 ± 0.332; Apo/Sal: 1.000 ± 0.283; Apo/RAMH: 0.889 ± 0.294; Veh/RAMH: 0.798 ± 0.426	Two-way ANOVA	Upper: Interaction: F (1, 28) = 0.143, p = 0.708; Apo: F (1, 28) = 0.147, p = 0.705; RAMH: F (1, 28) = 1.711, p = 0.201				8
	Veh/Sal: 1.000 ± 0.331; Apo/Sal: 1.046 ± 0.305; Apo/RAMH: 0.984 ± 0.245; Veh/RAMH: 0.820 ± 0.432	Two-way ANOVA	Lower: Interaction: F (1, 28) = 0.249, p = 0.621; Apo: F (1, 28) = 0.786, p = 0.383; RAMH: F (1, 28) = 1.037, p = 0.317				8
S8F	Veh/Sal: 1.000 ± 0.213; Apo/Sal: 1.038 ± 0.214; Apo/RAMH: 1.101 ± 0.351; Veh/RAMH: 0.801 ± 0.492	Two-way ANOVA	Upper: Interaction: F (1, 28) = 1.203, p = 0.282; Apo: F (1, 28) = 1.997, p = 0.169; RAMH: F (1, 28) = 0.324, p = 0.574				8
	Veh/Sal: 1.000 ± 0.227; Apo/Sal: 1.085 ± 0.137; Apo/RAMH: 1.239 ± 0.410; Veh/RAMH: 0.841 ± 0.631	Two-way ANOVA	Lower: Interaction: F (1, 28) = 1.231, p = 0.277; Apo: F (1, 28) = 2.931, p = 0.098; RAMH: F (1, 28) = 0.0004, p = 0.984				8
S8G	Veh/Sal: 1.000 ± 0.770; Apo/Sal: 0.407 ± 0.339; Apo/RAMH: 0.645 ± 0.537; Veh/RAMH: 0.477 ± 0.434	Two-way ANOVA	Upper: Interation: F (1, 28) = 3.915, p = 0.058; apo: F (1, 28) = 1.217, p = 0.279; RAMH: F (1, 28) = 0.548, p = 0.465				8
	Veh/Sal: 1.000 ± 0.856; Apo/Sal: 0.195 ± 0.192; Apo/RAMH: 0.705 ± 0.575; Veh/RAMH: 0.300 ± 0.246	Two-way ANOVA	Lower: Interaction: F (1, 28) = 10.250, p = 0.003, ηp2 = 0.268; Apo: F (1, 28) = 1.122, p = 0.299; RAMH: F (1, 28) = 0.252, p = 0.620				8
S8H	Veh/Sal: 1.000 ± 0.826; Apo/Sal: 0.415 ± 0.342; Apo/RAMH: 0.508 ± 0.423; Veh/RAMH: 0.453 ± 0.464	Two-way ANOVA	Upper: Interaction: F (1, 28) = 2.751, p = 0.108; Apo: F (1, 28) = 1.887, p = 0.181; RAMH: F (1, 28) = 1.386, p = 0.249				8
	Veh/Sal: 1.000 ± 0.858; Apo/Sal: 0.233 ± 0.257; Apo/RAMH: 0.643 ± 0.553; Veh/RAMH: 0.295 ± 0.273	Two-way ANOVA	Lower: Interaction: F (1, 28) = 8.408, p = 0.007, ηp2 = 0.231; Apo: F (1, 28) = 1.186, p = 0.285; RAMH: F (1, 28) = 0.591, p = 0.448				8
S9A	Sal/Sal: 1.000 ± 0.148; Quin/Sal: 1.072 ± 0.218; Quin/RAMH: 1.302 ± 0.202; Sal/RAMH: 1.112 ± 0.354	Two-way ANOVA	Interaction: F (1, 20) = 1.600, p = 0.220; Quin: F (1, 20) = 0.080, p = 0.780; RAMH: F (1, 20) = 0.011, p = 0.917				6
S9B	Sal/Sal: 1.000 ± 0.160; Quin/Sal: 0.993 ± 0.220; Quin/RAMH: 1.223 ± 0.359; Sal/RAMH: 1.113 ± 0.299	Two-way ANOVA	Interaction: F (1, 20) = 0.881, p = 0.359; Quin: F (1, 20) = 1.290, p = 0.270; RAMH: F (1, 20) = 2.220, p = 0.152				6
S9C	Veh/Sal: 1.000 ± 0.423; Apo/Sal: 1.281 ± 0.867; Apo/RAMH: 1.200 ± 0.892; Veh/RAMH: 1.185 ± 0.726	Aliged ranking transform	Interaction: F (1, 20) = 0.106, p = 0.749; Apo: F (1, 20) = 0.431, p = 0.519; RAMH: F (1, 20) = 0.047, p = 0.831				6
S9D	Veh/Sal: 1.000 ± 0.362; Apo/Sal: 1.022 ± 0.461; Apo/RAMH: 1.018 ± 0.463; Veh/RAMH: 1.046 ± 0.590	Aliged ranking transform	Interaction: F (1, 20) = 0.686, p = 0.417; Apo: F (1, 20) = 0.148, p = 0.705; RAMH: F (1, 20) = 0.047, p = 0.830				6
S10A	Sal/Sal: 1.000 ± 0.155; Quin/Sal: 0.938 ± 0.242; Quin/RAMH: 0.929 ± 0.144; Sal/RAMH: 1.058 ± 0.250	Two-way ANOVA	Interaction: F (1, 20) = 0.350, p = 0.561; Quin: F (1, 20) = 1.740, p = 0.202; RAMH: F (1, 20) = 2.970, p = 0.100				6
	Sal/Sal: 1.000 ± 0.026; Quin/Sal: 0.922 ± 0.119; Quin/RAMH: 0.981 ± 0.144; Sal/RAMH: 0.931 ± 0.157	Two-way ANOVA	Interaction: F (1, 20) = 0.283, p = 0.601; Quin: F (1, 20) = 0.218, p = 0.645; RAMH: F (1, 20) = 2.410, p = 0.136				6
	Sal/Sal: 1.000 ± 0.273; Quin/Sal: 0.795 ± 0.302; Quin/RAMH: 1.035 ± 0.203; Sal/RAMH: 1.055 ± 0.164	Two-way ANOVA	Interaction: F (1, 20) = 0.1660, p = 0.688; Quin: F (1, 20) = 1.330, p = 0.263; RAMH: F (1, 20) = 0.088, p = 0.770				6
S10B	Veh/Sal: 1.000 ± 0.675; Apo/Sal: 1.008 ± 0.805; Apo/RAMH: 1.070 ± 0.864; Veh/RAMH: 1.017 ± 0.693	Aliged ranking transform	Interaction: F (1, 20) = 0.442, p = 0.514; Apo: F (1, 20) = 0.047, p = 0.830; RAMH: F (1, 20) = 0.106, p = 0.748				6
	Veh/Sal: 1.000 ± 0.433; Apo/Sal: 1.134 ± 0.642; Apo/RAMH: 1.169 ± 0.603; Veh/RAMH: 1.001 ± 0.569	Aliged ranking transform	Interaction: F (1, 20) = 0.003, p = 0.957; Apo: F (1, 20) = 0.048, p = 0.829; RAMH: F (1, 20) = 0.144, p = 0.708				6
	Veh/Sal: 1.000 ± 0.377; Apo/Sal: 0.980 ± 0.455; Apo/RAMH: 1.096 ± 0.496; Veh/RAMH: 1.041 ± 0.817	Aliged ranking transform	Interaction: F (1, 20) = 0.047, p = 0.831; Apo: F (1, 20) = 0.047, p = 0.831; RAMH: F (1, 20) = 0.000, p > 0.999				6
S13A (pGluA)	Sal/Sal: 1.000 ± 0.180; Quin/Sal: 0.866 ± 0.250; Quin/RAMH: 0.790 ± 0.204; Sal/RAMH: 1.138 ± 0.267	Two-way ANOVA	Interaction: F (1, 20) = 1.33, p = 0.263; Quin: F (1, 20) = 6.74, p = 0.017, ηp2 = 0.252; RAMH: F (1, 20) = 0.113, p = 0.740				6
S13A (GluA)	Sal/Sal: 1.000 ± 0.309; Quin/Sal: 1.073 ± 0.388; Quin/RAMH: 1.088 ± 0.454; Sal/RAMH: 1.479 ± 0.826	Two-way ANOVA	Interaction: F (1, 20) = 1.14, p = 0.299; Quin: F (1, 20) = 0.536, p = 0.473; RAMH: F (1, 20) = 1.29, p = 0.270				6
S13A (pCREB)	Sal/Sal: 1.000 ± 0.329; Quin/Sal: 0.673 ± 0.217; Quin/RAMH: 0.846 ± 0.143; Sal/RAMH: 1.032 ± 0.401	Two-way ANOVA	Interaction: F (1, 20) = 0.355, p = 0.558; Quin: F (1, 20) = 4.70, p = 0.042, ηp2 = 0.190; RAMH: F (1, 20) = 0.753, p = 0.396				6
S13A (CREB)	Sal/Sal: 1.000 ± 0.469; Quin/Sal: 0.903 ± 0.256; Quin/RAMH: 1.202 ± 0.454; Sal/RAMH: 1.068 ± 0.414	Two-way ANOVA	Interaction: F (1, 20) = 0.483, p = 0.495; Quin: F (1, 20) = 0.012, p = 0.913, ηp2 = 0.316; RAMH: F (1, 20) = 1.22, p = 0.282				6
S13A (pDARPP-32)	Sal/Sal: 1.000 ± 0.220; Quin/Sal: 0.687 ± 0.227; Quin/RAMH: 0.669 ± 0.127; Sal/RAMH: 0.755 ± 0.235	Two-way ANOVA	Interaction: F (1, 20) = 1.81, p = 0.193; Quin: F (1, 20) = 5.59, p = 0.028, ηp2 = 0.218; RAMH: F (1, 20) = 2.42, p = 0.135				6
S13A (DARPP-32)	Sal/Sal: 1.000 ± 0.509; Quin/Sal: 1.196 ± 0.637; Quin/RAMH: 1.580 ± 0.516; Sal/RAMH: 1.122 ± 0.566	Two-way ANOVA	Interaction: F (1, 20) = 0.330, p = 0.572; Quin: F (1, 20) = 2.06, p = 0.167; RAMH: F (1, 20) = 1.22, p = 0.282				6
S13B (pGluA)	Sal/Sal: 1.000 ± 0.214; Quin/Sal: 0.765 ± 0.195; Quin/RAMH: 0.906 ± 0.252; Sal/RAMH: 1.024 ± 0.458	Two-way ANOVA	Interaction: F (1, 20) = 0.233, p = 0.635; Apo: F (1, 20) = 2.10, p = 0.163; RAMH: F (1, 20) = 0.461, p = 0.505				6
S13B (GluA)	Sal/Sal: 1.000 ± 0.377; Quin/Sal: 1.085 ± 0.841; Quin/RAMH: 1.116 ± 0.438; Sal/RAMH: 1.393 ± 0.838	Two-way ANOVA	Interaction: F (1, 20) = 0.449 p = 0.511; Apo: F (1, 20) = 0.126, p = 0.726; RAMH: F (1, 20) = 0.619, p = 0.441				6
S13B (pCREB)	Sal/Sal: 1.000 ± 0.151; Quin/Sal: 0.698 ± 0.232; Quin/RAMH: 0.852 ± 0.297; Sal/RAMH: 0.842 ± 0.396	Two-way ANOVA	Interaction: F (1, 20) = 1.82, p = 0.193; Apo: F (1, 20) = 1.59, p = 0.221; RAMH: F (1, 20) < 0.001, p = 0.985				6
S13B (CREB)	Sal/Sal: 1.000 ± 0.257; Quin/Sal: 0.724 ± 0.205; Quin/RAMH: 0.772 ± 0.119; Sal/RAMH: 0.818 ± 0.550	Two-way ANOVA	Interaction: F (1, 20) = 0.745, p = 0.398; Apo: F (1, 20) = 1.47, p = 0.240; RAMH: F (1, 20) = 0.254, p = 0.619				6
S13B (pDARPP-32)	Sal/Sal: 1.000 ± 0.150; Quin/Sal: 0.782 ± 0.113; Quin/RAMH: 0.784 ± 0.170; Sal/RAMH: 0.807 ± 0.269	Two-way ANOVA	Interaction: F (1, 20) = 1.67, p = 0.211; Apo: F (1, 20) = 2.55, p = 0.126; RAMH: F (1, 20) = 1.60, p = 0.220				6
S13B (DARPP-32)	Sal/Sal: 1.000 ± 0.427; Quin/Sal: 0.863 ± 0.276; Quin/RAMH: 0.903 ± 0.246; Sal/RAMH: 1.070 ± 0.725	Two-way ANOVA	Interaction: F (1, 20) = 0.006, p = 0.938; Apo: F (1, 20) = 0.651, p = 0.429; RAMH: F (1, 20) = 0.085, p = 0.773				6
S15A (pT308 Akt)	Sal/Sal: 1.000 ± 0.200; Quin/Sal: 0.644 ± 0.181; Quin/RAMH: 0.823 ± 0.301; Sal/RAMH: 0.870 ± 0.274	Two-way ANOVA	Interaction: F (1, 20) = 2.41, p = 0.136; Quin: F (1, 20) = 3.99, p = 0.060; RAMH: F (1, 20) = 0.023, p = 0.881				6
S15A (pS473 Akt)	Sal/Sal: 1.000 ± 0.239; Quin/Sal: 0.996 ± 0.424; Quin/RAMH: 0.912 ± 0.561; Sal/RAMH: 1.088 ± 0.534	Two-way ANOVA	Interaction: F (1, 20) = 0.211, p = 0.651; Quin: F (1, 20) = 0.233, p = 0.635; RAMH: F (1, 20) < 0.001, p = 0.991				6
S15A (Akt)	Sal/Sal: 1.000 ± 0.338; Quin/Sal: 0.964 ± 0.314; Quin/RAMH: 1.048 ± 0.343; Sal/RAMH: 1.063 ± 0.281	Two-way ANOVA	Interaction: F (1, 20) = 0.006, p = 0.937; Quin: F (1, 20) = 0.038, p = 0.847; RAMH: F (1, 20) = 0.318, p = 0.579				6
S15A (pGSK3b)	Sal/Sal: 1.000 ± 0.289; Quin/Sal: 0.448 ± 0.059; Quin/RAMH: 0.717 ± 0.174; Sal/RAMH: 0.612 ± 0.126	Two-way ANOVA	Interaction: F (1, 20) = 19.50, p = 0.0003, ηp2 = 0.494; Quin: F (1, 20) = 8.98, p = 0.007, ηp2 = 0.310; RAMH: F (1, 20) = 0.637, p = 0.434	Tukey	Quin/Sal vs Sal/Sal: p = 0.0002; Sal/RAMH vs Sal/Sal: p = 0.007		6
S15A (GSK3b)	Sal/Sal: 1.000 ± 0.511; Quin/Sal: 1.143 ± 0.309; Quin/RAMH: 1.144 ± 0.274; Sal/RAMH: 1.431 ± 0.840	Two-way ANOVA	Interaction: F (1, 20) = 0.973, p = 0.336; Quin: F (1, 20) = 0.109, p = 0.745; RAMH: F (1, 20) = 0.986, p = 0.333				6
S15B (pT308 Akt)	Sal/Sal: 1.000 ± 0.308; Quin/Sal: 0.610 ± 0.236; Quin/RAMH: 0.727 ± 0.136; Sal/RAMH: 0.822 ± 0.095	Two-way ANOVA	Interaction: F (1, 20) = 2.92, p = 0.103; Apo: F (1, 20) = 7.94, p = 0.011, ηp2 = 0.284; RAMH: F (1, 20) = 0.129, p = 0.723	Tukey	Apo/Sal vs Veh/Sal: p = 0.021		6
S15B (pS473 Akt)	Sal/Sal: 1.000 ± 0.373; Quin/Sal: 0.902 ± 0.536; Quin/RAMH: 0.859 ± 0.159; Sal/RAMH: 0.904 ± 0.540	Two-way ANOVA	Interaction: F (1, 20) = 0.023, p = 0.882; Apo: F (1, 20) = 0.166, p = 0.688; RAMH: F (1, 20) = 0.156, p = 0.697				6
S15B (Akt)	Sal/Sal: 1.000 ± 0.375; Quin/Sal: 1.083 ± 0.600; Quin/RAMH: 0.924 ± 0.125; Sal/RAMH: 1.181 ± 0.822	Two-way ANOVA	Interaction: F (1, 20) = 0.581, p = 0.455; Apo: F (1, 20) = 0.152, p = 0.701; RAMH: F (1, 20) = 0.002, p = 0.961				6
S15B (pGSK3b)	Sal/Sal: 1.000 ± 0.238; Quin/Sal: 0.480 ± 0.277; Quin/RAMH: 0.661 ± 0.353; Sal/RAMH: 0.667 ± 0.236	Two-way ANOVA	Interaction: F (1, 20) = 5.05, p = 0.036, ηp2 = 0.202; Apo: F (1, 20) = 5.30, p = 0.032, ηp2 = 0.210; RAMH: F (1, 20) = 0.441, p = 0.514	Tukey	Apo/Sal vs Veh/Sal: p = 0.021		6
S15B (GSK3b)	Sal/Sal: 1.000 ± 0.276; Quin/Sal: 0.981 ± 0.322; Quin/RAMH: 0.952 ± 0.188; Sal/RAMH: 1.105 ± 0.598	Two-way ANOVA	Interaction: F (1, 20) = 0.189, p = 0.668; Apo: F (1, 20) = 0.312, p = 0.582; RAMH: F (1, 20) = 0.061, p = 0.808				6
S18	D2R/s1R: 1.927 ± 0.697; D2R/s2R: 0.097 ± 0.158; D1R/s1R: 1.937 ± 0.598; D1R/s2R: 1.985 ± 0.202	Not tested					3
Red: statistical significance
Bold: effect size
